# Supplementary material for: Germinal GLT8D1, GATAD2A and SLC25A39 mutations in a patient with a glomangiopericytal tumor and five different sarcomas over a 10-year period
Source: Sci Rep. 2021 May 7;11:9765. doi: 10.1038/s41598-021-88671-0 (PMC8105326; doi:10.1038/s41598-021-88671-0)
Supplement: Supplementary file 6 — Supplementary Table S1. [file 41598_2021_88671_MOESM6_ESM.xlsx]

## Sheet: Supp Table S1
Name	Date	Location	Histological type	Grade (FNCLCC)	Treatment
Tumors
S2007 A	2007-07-01	Right forearm	Glomangiopericytoma	NA	Surgery
S2007B	2007-07-01	Left buttock	LMS	3	Surgery and RT
S2008	2008-10-01	Right forearm	fibrosarcoma or MFS	1	Surgery
S2012A	2012-02-01	Left scapula	MFS	3	Surgery and RT
S2012B	2012-10-01	Left later thoracic mass	MFS	2	Surgery and RT
S2016A	2016-04-01	Left forearm	UPS	2	Surgery
S2016B	2016-06-01	Left forearm	UPS	2	Surgery
Non tumor tissues
Sarcoidosis 2011	2011	Mediastinal node	Sarcoidosis	NA	Corticoids
Lipoma 2013	2013	Right forearm	Lipoma	NA	Surgery
HT2012	2012	Left scapula	Muscular tissue	NA	Surgery
HT2013	2013	Left thoracic mass	Myofibroblastic scar	NA	Surgery
HT2016	2016	Sternum	Bone marrow	NA	NA
Table S1
Table S1. Characteristics of the seven soft tissue tumors and the five non tumoral tissues.
FNCLCC: Fédération nationale des centres de lutte contre le cancer, LMS: leiomyosarcoma, MFS: myxofibrosarcoma, UPS: undifferentiated pleomorphic sarcomas, RT: radiation therapy, NA: not applicable
