# Supplementary material for: Germinal GLT8D1, GATAD2A and SLC25A39 mutations in a patient with a glomangiopericytal tumor and five different sarcomas over a 10-year period
Source: Sci Rep. 2021 May 7;11:9765. doi: 10.1038/s41598-021-88671-0 (PMC8105326; doi:10.1038/s41598-021-88671-0)
Supplement: Supplementary file 7 — Supplementary Table S2. [file 41598_2021_88671_MOESM7_ESM.xlsx]

## Sheet: Supp Table S2
Gene	DNA status	Nb of seq. Samples	Mut. Type	Mut. Effect	Chromosome	Location	gDNA (hg38)	cDNA	Protein	1000G ALL	COSMIC	dbSNP	Sequenced samples
AZIN1	not validated in all samples	9	Ts	MS	8	exon 11	g.102829408T>C	NM_148174:c.1099A>G	p.(S367G)	NA	NA	NA	HT2012/HT2013/HT2016/Lip2013 - S2007A/S2008/S2012A/S2012B/S2016A
COG3	not validated in all samples	11	Ts	MS	13	exon 17	g.45516236A>G	NM_031431:c.1903A>G	p.(I635V)	NA	COSV63071238	NA	HT2012/HT2013/HT2016/Lip2013 - S2007A/S2007B/S2008/S2012A/S2012B/S2016A/S2016B
COPA	not validated in all samples	11	Ts	MS	1	exon 6	g.160332454T>C	NM_004371:c.490A>G	p.(I164V)	NA	COSV54098185	NA	HT2012/HT2013/HT2016/Lip2013 - S2007A/S2007B/S2008/S2012A/S2012B/S2016A/S2016B
GATAD2A	validated in all samples	11	Ts	MS	19	exon 2	g.19465410A>G	NM_017660:c.65A>G	p.(D22G)	NA	NA	NA	HT2012/HT2013/HT2016/Lip2013 - S2007A/S2007B/S2008/S2012A/S2012B/S2016A/S2016B
GLT8D1	validated in all samples	12	Tv	MS	3	exon 10	g.52695006G>C	NM_018446:c.955C>G	p.(Q319E)	NA	NA	NA	HT2012/HT2013/HT2016/Lip2013/Sarc2011 - S2007A/S2007B/S2008/S2012A/S2012B/S2016A/S2016B
SLC25A39	validated in all samples	10	Ts	MS	17	exon 10	g.44320429G>A	NM_001143780:c.809C>T	p.(A270V)	NA	NA	NA	HT2012/HT2013/HT2016/Lip2013 - S2007A/S2007B/S2008/S2012A/S2012B/S2016A
Table S2. Selected mutations detected by RNAsequencing.
For each of the six mutations detected by RNAsequencing full annotations are reported in the table.
Their validation status at the genomic DNA level is indicated as well as the tumors in which they have been validated.
Nb: number, Seq.; sequenced, Mut: mutation, Tv: transversion, Tr: transition, MS: missense, NA: not available.
