# Supplementary material for: Germinal GLT8D1, GATAD2A and SLC25A39 mutations in a patient with a glomangiopericytal tumor and five different sarcomas over a 10-year period
Source: Sci Rep. 2021 May 7;11:9765. doi: 10.1038/s41598-021-88671-0 (PMC8105326; doi:10.1038/s41598-021-88671-0)
Supplement: Supplementary file 9 — Supplementary Table S4. [file 41598_2021_88671_MOESM9_ESM.xlsx]

## Sheet: Supp Table S4
Gene	Primer Name	Primer sequence 5’-->3’	Product size (bp)
CDKN2B	CDKN2B-ex1F	GGAAAGAAGGGAAGAGTGTCG	324
	CDKN2B-ex1R	ATCGGCGATCTAGGTTCCAG
	CDKN2B-ex2F1	CATCTCCCATACCTGCCCC	243
	CDKN2B-ex2R1	CAGACGACCCCAGGCATC
	CDKN2B-ex2F2	CATGATGCTGCCCGGGAG	239
	CDKN2B-ex2R2	ATCGAATTAGGTGGGTGGGG
AZIN1	Forward	ACTCACAAATTCAATACCTGCGT	249
	Reverse	GGCTGGCCTCTGAAAATCAT
COG3	Forward	AGCACCTTTTGATACTTCGTGA	163
	Reverse	AACCTAAAACCTGTGCTGACA
COPA	Forward	GATGTGTGCTCAGTTCCACC	171
	Reverse	GTTCTAAGTCAACTCTCCTCACT
GATAD2A	Forward	GTCTTCTCCTCCCTCCCAAG	167
	Reverse	CCTCATGTCTCCGTCAGTGT
GLT8D1	Forward	TCTGCACAATTTCACATGGC	150
	Reverse	AAGCAGTCCTTCCCCATGG
SLC25A39	Forward	CCAGAAGCAGACCCCATGA	198
	Reverse	CACCTCTCACAGCCTCCATC
Table S4. Genomic DNA primers used for CDKN2B mutation screening and validation of mutation of six other genes by Sanger sequencing.
Forward and reverse primers used for screening or mutation validation on genomic DNA are presented. PCR product sizes are presented. Ex: exon, bp: base pair, F: forward, R: reverse.
